# Supplementary material for: Synthesis of Novel Tricyclic N-Acylhydrazones as Tubulin Polymerization Inhibitors
Source: Int J Mol Sci. 2025 Sep 20;26(18):9212. doi: 10.3390/ijms26189212 (PMC12470774; doi:10.3390/ijms26189212)
Supplement: Supplementary file 1 [file ijms-26-09212-s001.zip]

Archive with 1 entries (1 files):
- ijms-3787280-supplementary.pdf
